# Supplementary material for: Monocytes can efficiently replace all brain macrophages and fetal liver monocytes can generate bona fide SALL1+ microglia
Source: Immunity. 2025 May 13;58(5):1269–1288.e12. doi: 10.1016/j.immuni.2025.04.006 (PMC12094688; doi:10.1016/j.immuni.2025.04.006)
Supplement: Table S3. CITE-seq antibodies, related to STAR Methods and Figure 4 — List of antibodies used to stain cells for the CITE-seq experiment in Figure 4I. [file mmc2.xlsx]

## Sheet: Related to STAR methods
Antigen	Isotype	Clone	Dilution	Barcode	RRID	Biolegend ID	TotalSeq ID
CD102	Rat IgG2a, κ	3C4 (MIC2/4)	1/500	GATATTCAGTGCGAC	AB_2734167	105613	A0104
CD103	Armenian Hamster IgG	20000000	1/500	TTCATTAGCCCGCTG	AB_2750349	121437	A0201
CD105	Rat IgG2a, κ	MJ7/18	1/500	TATCCCTGCCTTGCA	AB_2800587	120421	A0812
CD106	Rat IgG2a, κ	429 (MVCAM.A)	1/500	CGTTCCTACCTACCT	AB_2783044	105725	A0226
CD107a	Rat IgG2a, κ	1D4B	1/500	AAATCTGTGCCGTAC	AB_2810369	121635	A0905
CD115	Rat IgG2a, κ	AFS98	1/500	TTCCGTTGTTGTGAG	AB_2734198	135533	A0105
CD117	Rat IgG2b, κ	2B8	1/500	TGCATGTCATCGGTG	AB_2819811	105851	C0095
CD11a	Rat IgG2a, κ	M17/4	1/500	AGAGTCTCCCTTTAG	AB_2783036	101125	A0595
CD11b	Rat IgG2b, κ	M1/70	1/500	TGAAGGCTCATTTGT	AB_2734152	101265	A0014
CD11c	Armenian Hamster IgG	N418	1/500	GTTATGGACGCTTGC	AB_2750352	117355	A0106
CD124	Rat IgG2b, κ	I015F8	1/500	GAACCGTAGTATAAC	AB_3083127	144815	B0916
CD127	Rat IgG2a, κ	A7R34	1/500	GTGTGAGGCACTCTT	AB_2750009	135045	A0198
CD134	Rat IgG1, κ	OX-86	1/500	CTCACCTACCTATGG	AB_2750376	119426	A0195
CD137	Syrian Hamster IgG	17B5	1/500	TCCCTGTATAGATGA	AB_2783048	106111	A0194
CD137L	Rat IgG2a, κ	TKS-1	1/500	CAGTTCAGTACGCAG	AB_2813955	107109	A0890
CD14	Rat IgG2a, κ	Sa14-2	1/500	AACCAACAGTCACGT	AB_2800591	123333	A0424
CD140a	Rat IgG2a, κ	APA5	1/500	GTCATTGCGGTCCTA	AB_2783094	135917	A0573
CD15	Mouse IgM, κ	MC-480	1/500	GCTAGTTTGTGCTGC	AB_2800603/	125615	A0076
CD150	Rat IgG2a, λ	TC15-12F12.2	1/500	CAACGCCTAGAAACC	AB_2783055	115945	A0203
CD16/32	Rat IgG2a, λ	93	1/500	TTCGATGCTGGAGCA	AB_2750532	101343	A0109
CD163	Rat IgG2a, κ	S15049I	1/500	GAGCAAGATTAAGAC	AB_2814058	155303	A0417
CD172a (SIRPα)	Rat IgG1, κ	P84	1/500	GATTCCCTTGTAGCA	AB_2800670	144033	A0422
CD184	Rat IgG2b, κ	L276F12	1/500	GTCGTGGTGTTGTTC	AB_2892300	146521	B0444
CD19	Rat IgG2a, κ	6D5	1/500	ATCAGCCATGTCAGT	AB_2832392	115571	C0093
CD193	Rat IgG2a, κ	J073E5	1/500	TAGAACCGTATCCGT	AB_2800673	144523	A0808
CD195	Armenian Hamster IgG	HM-CCR5	1/500	ACCAGTTGTCATTAC	AB_2783049	107019	A0376
CD196	Armenian Hamster IgG	29-2L17	1/500	CTCTCTGCATTCCTC	AB_2783083	129825	A0225
CD2	Rat IgG2b, λ	RM2-5	1/500	TTGCCGTGTGTTTAA	AB_2810312	100117	A0892
CD20	Rat IgG2b, κ	SA275A11	1/500	TCCACTCCCTGTATA	AB_2734214	150423	A0192
CD200	Rat IgG2a, κ	OX-90	1/500	TCAATTCCGGTAGTC	AB_2734191	123811	A0079
CD200R	Rat IgG2a, κ	OX-110	1/500	ATTCTTTCCCTCTGT	AB_2800594	123913	A0807
CD200R3	Rat IgG2a, κ	Ba13	1/500	ATCAACTTGGAGCAG	AB_2800657	142209	A0809
CD201	Rat IgG2a, κ	RCR-16	1/500	TATGATCTGCCCTTG	AB_2800655/	141509	A0439
CD207_mh	Mouse IgG2a, κ	4C7	1/500	CGATTTGTATTCCCT	AB_2832523	144207	C0437
CD21,CD35	Rat IgG2a, κ	7000000000	1/500	GGATAATTTCGATCC	AB_2750540	123427	A0107
CD22	Rat IgG1, κ	OX-97	1/500	AGGTCCTCTCTGGAT	AB_2800614	126113	A0827
CD223	Rat IgG1, κ	C9B7W	1/500	ATTCCGTCCCTAAGG	AB_2783078	125229	A0378
CD226	Rat IgG2b, κ	1000000	1/500	ACGCAGTATTTCCGA	AB_2810393	128823	A0852
CD23	Rat IgG2a, κ	B3B4	1/500	TCTCTTGGAAGATGA	AB_2750358	101635	A0108
CD24	Rat IgG2b, κ	M1/69	1/500	TATATCTTTGCCGCA	AB_2750380	101841	A0212
CD25	Rat IgG1, λ	PC61	1/500	ACCATGAGACACAGT	AB_2749982	102055	A0097
CD26	Rat IgG2a, κ	H194-112	1/500	ATGGCCTGTCATAAT	AB_2810405	137811	A0883
CD27	Armenian Hamster IgG	LG.3A10	1/500	CAAGGTATGTCACTG	AB_2750344	124235	A0191
CD270	Armenian Hamster IgG	HMHV-1B18	1/500	GATCCGTGTTGCCTA	AB_2810403	136307	A0885
CD272	Armenian Hamster IgG	6A6	1/500	TGACCCTATTGAGAA	AB_2814041	139113	A0881
CD274	Rat IgG2a, κ	MIH6	1/500	TCGATTCCACCAACT	AB_2783125	153604	A0190
CD278	Armenian Hamster IgG	C398.4A	1/500	CGCGCACCCATTAAA	AB_2800824	313555	A0171
CD279	Rat IgG2b, κ	RMP1-30	1/500	GAAAGTCAAAGCACT	AB_2819819	109127	C0004
CD29	Armenian Hamster IgG	HMβ1-1	1/500	ACGCATTCCTTGTGT	AB_2783042	102233	A0570
CD3	Rat IgG2b, κ	17A2	1/500	GTATGTCCGCTCGAT	AB_2750533	100251	A0182
CD300c/d	Rat IgG2b, κ	TX52	1/500	GTGATCTAAGATGCG	AB_2810413	148005	A0876
CD300LG	Rat IgG2a, κ	ZAQ5	1/500	CGGTCCGTATCATTT	AB_2783116	147105	A0416
CD301a	Rat IgG2a, κ	LOM-8.7	1/500	TGTATTTACTCACCG	AB_2783114	145611	A0551
CD301b	Rat IgG2a, λ	URA-1	1/500	CTTGCCTTGCGATTT	AB_2783115	146817	A0566
CD304	Rat IgG2a, κ	3000000000000	1/500	CCAGCTCATTCAACG	AB_2750383	145215	A0552
CD31	Rat IgG2a, κ	390	1/500	GCTGTAGTATCATGT	AB_2810335	102437	A0904
CD314	Rat IgG1, κ	CX5	1/500	GAGGCTTATCATTTC	AB_2814023	130215	A0835
CD317	Rat IgG2b, κ	927	1/500	TGTGGTAGCCCTTGT	AB_2800623	127027	A0811
CD335	Rat IgG2a, κ	29A1.4	1/500	CCCTTTCACCTCGAA	AB_2734199/	137633	A0184
CD34	Armenian Hamster IgG	HM34	1/500	GATTCCTTTACGAGC	AB_2810392/	128619	A0857
CD357	Rat IgG2b, λ	DTA-1	1/500	GGCACTCTGTAACAT	AB_2734195	126319	A0193
CD36	Armenian Hamster IgG	HM36	1/500	TTTGCCGCTACGACA	AB_2800557	102621	A0555
CD366	Rat IgG2a, κ	RMT3-23	1/500	ATTGGCACTCAGATG	AB_2734178	119729	A0003
CD370	Rat IgG1, κ	7H11	1/500	AACTCAGTTGTGCCG	AB_2876487	143507	C0556
CD371	Rat IgG2a, κ	5D3/CLEC12A	1/500	GCGAGAAATCTGCAT	AB_2800668	143407	A0825
CD38	Rat IgG2a, κ	90	1/500	CGTATCCGTCTCCTA	AB_2750556	102733	A0557
CD39	Rat IgG2a, κ	Duha59	1/500	GCGTATTTAACCCGT	AB_2800669	143813	A0834
CD4	Rat IgG2a, κ	RM4-5	1/500	AACAAGACCCTTGAG	AB_2749956	100569	A0001
CD41	Rat IgG1, κ	MWReg30	1/500	ACTTGGATGGACACT	AB_2800635	133937	A0443
CD43	Rat IgG2b	S11	1/500	TTGGAGGGTTGTGCT	AB_2750541	143211	A0110
CD45R/B220	Rat IgG2a, κ	RA3-6B2	1/500	CCTACACCTCATAAT	AB_2734158	103263	A0103
CD48	Armenian Hamster IgG	HM48-1	1/500	AGAACCGCCGTAGTT	AB_2800558	103447	A0429
CD49a	Armenian Hamster IgG	HMα1	1/500	CCATTCATTTGTGGC	AB_2800659	142613	A0850
CD49b	Armenian Hamster IgG	HMα2	1/500	CGCGTTAGTAGAGTC	AB_2819796	103523	A0421
CD49d	Rat IgG2b, κ	R1-2	1/500	CGCTTGGACGCTTAA	AB_2734159	103623	A0078
CD49f	Rat IgG2a, κ	GoH3	1/500	TTCCGAGGATGATCT	AB_2734291	313633	A0070
CD5	Rat IgG2a, κ	53-7.3	1/500	CAGCTCAGTGTGTTG	AB_2749985	100637	A0111
CD54	Rat IgG2b, κ	YN1/1.7.4	1/500	ATAACCGACACAGTG	AB_2734177	116127	A0074
CD55	Armenian Hamster IgG	RIKO-3	1/500	ATTGTTGTCAGACCA	AB_2783086	131809	A0558
CD62L	Rat IgG2a, κ	MEL-14	1/500	TGGGCCTAAGTCATC	AB_2750364	104451	A0112
CD63	Rat IgG2a, κ	NVG-2	1/500	ATCCGACACGTATTA	AB_2783109	143915	A0559
CD64	Mouse IgG1, κ	X54-5/7.1	1/500	AGCAATTAACGGGAG	AB_2750367	139325	A0202
CD68	Rat IgG2a	FA-11	1/500	CTTTCTTTCACGGGA	AB_2783099	137031	A0560
CD69	Armenian Hamster IgG	H1.2F3	1/500	TTGTATTCCGCCATT	AB_2750539	104546	A0197
CD71	Rat IgG2a, κ	RI7217	1/500	ACCGACCAGTAGACA	AB_2800574	113824	A0441
CD73	Rat IgG1, κ	TY/11.8	1/500	ACACTTAACGTCTGG	AB_2749980	127227	A0077
CD79b	Armenian Hamster IgG	HM79-12	1/500	TAACTCAGTGCGAGT	AB_2783087	132811	A0561
CD83	Rat IgG1, κ	Michel-19	1/500	TCTCAGGCTTCCTAG	AB_2783061	121519	A0562
CD86	Rat IgG2a, κ	GL-1	1/500	CTGGATTTGTGTATC	AB_2750348	105047	A0200
CD8a	Rat IgG2a, κ	53-6.7	1/500	TACCCGTAATAGCGT	AB_2734151	100773	A0002
CD8b	Rat IgG2b, κ	YTS156.7.7	1/500	TTCCCTCTATGGAGC	AB_2800615	126623	A0230
CD9	Rat IgG2a, κ	MZ3	1/500	TAGCAGTCACTCCTA	AB_2800600	124819	A0813
CD90.2	Rat IgG2b, κ	30-H12	1/500	CCGATCAGCCGTTTA	AB_2734166	105345	A0075
CD90/CD90.1	Mouse IgG1, κ	OX-7	1/500	AGTATGGGATGCAAT	AB_2860755	202549	B0380
CD93	Rat IgG2b, κ	AA4.1	1/500	GGTATTTCCTGTGGT	AB_2750375	136513	A0113
CD95 (Fas)	Mouse IgG1, κ	SA367H8	1/500	CACATCGTTTGTGTA	AB_2810418	152614	A0917
CX3CR1	Mouse IgG2a, κ	SA011F11	1/500	CACTCTCAGTCCTAT	AB_2783121	149041	A0563
DLL1	Armenian Hamster IgG	HMD1-3	1/500	AGACCTCCTTACGAT	AB_2890683	128319	B0884
DR3	Armenian Hamster IgG	4C12	1/500	GCTTGGGCAATTAAG	AB_2876493	144415	C0836
ENPP1	Rat IgG2b, κ	YE1/19.1	1/500	CATTAACCGCCCTTA	AB_2814052	149209	A0891
ESAM	Rat IgG2a, κ	1G8/ESAM	1/500	TATAGTTTCCGCCGT	AB_2800642	136209	A0596
F4/80	Rat IgG2a, κ	BM8	1/500	TTAACTTCAGCCCGT	AB_2749986	123153	A0114
FcεRIα	Armenian Hamster IgG	2001-03-01	1/500	AGTCACCTCGAAGCT	AB_2749987	134333	A0115
Folate Receptor β	Rat IgG2a, κ	10/FR2	1/500	CTCAGATGCCCTTTA	AB_2800690	153307	A0564
GABRB3	#N/A	#N/A	1/500	GGTGTGAGCAGTTCT	N/A	N/A	A0435
I-A/I-E	Rat IgG2b, κ	M5/114.15.2	1/500	GGTCACCAGTATGAT	AB_2750505	107653	A0117
IgD	Rat IgG2a, κ	11-26c.2a	1/500	TCATATCCGTTGTCC	AB_2783321	405745	A0571
IgG Isotype Ctrl	Armenian Hamster IgG	HTK888	1/500	CCTGTCATTAAGACT	AB_3097069	400973	A0241
IgG1, κ Isotype Ctrl	Mouse (BALB/c) IgG1, Œ∫	MOPC-21	1/500	GCCGGACGACATTAA	AB_2868412	400199	A0090
IgG1, κ Isotype Ctrl	Rat IgG1, Œ∫	RTK2071	1/500	ATCAGATGCCCTCAT	AB_3097062	400459	A0236
IgG1, λ Isotype Ctrl	Rat IgG1, Œª	G0114F7	1/500	GGGAGCGATTCAACT	AB_3097068	401919	A0237
IgG2a, κ Isotype Ctrl	Mouse IgG2a, Œ∫	MOPC-173	1/500	CTCCTACCTAAACTG	AB_3097057	400285	A0091
IgG2a, κ Isotype Ctrl	Rat IgG2a, Œ∫	RTK2758	1/500	AAGTCAGGTTCGTTT	AB_3097061	400571	A0238
IgG2b, κ Isotype Ctrl	Mouse IgG2b, Œ∫	MPC-11	1/500	ATATGTATCACGCGA	AB_3097056	400373	A0092
IgG2b, κ Isotype Ctrl	Rat IgG2b, Œ∫	RTK4530	1/500	GATTCTTGACGACCT	AB_3097063	400673	A0095
Rat IgG2c, κ Isotype Ctrl	Rat IgG2c, Œ∫	RTK4174	1/500	TCCAGGCTAGTCATT	AB_3097070	400739	A0240
IgM	Rat IgG2a, κ	RMM-1	1/500	AGCTACGCATTCAAT	AB_2783322	406535	A0450
IL-33Rα	Rat IgG2a, κ	DIH9	1/500	GCGATGGAGCATGTT	AB_2800680	145317	A0837
Integrin β7	Rat IgG2a, κ	FIB504	1/500	TCCTTGGATGTACCG	AB_2750504	321227	A0214
IRF4	Rat IgG1, κ	IRF4.3E4	1/500	GGATTTGTATCTCCC	N/A	N/A	A0249
JAML	Armenian Hamster IgG	40000000000	1/500	GTTATGGTTCGTGTT	AB_2810391	128507	A0877
KLRG1	Syrian Hamster IgG	2F1/KLRG1	1/500	GTAGTAGGCTAGACC	AB_2800648	138431	A0250
Ly-6A/E	Rat IgG2a, κ	D7	1/500	TTCCTTTCCTACGCA	AB_2750535	108147	A0130
Ly-6C	Rat IgG2c, κ	HK1.4	1/500	AAGTCGTGAGGCATG	AB_2749961	128047	A0013
Ly-6G	Rat IgG2a, κ	1A8	1/500	ACATTGACGCAACTA	AB_2749962	127655	A0015
Ly49D	Rat IgG2a, κ	400000	1/500	TATATCCCTCAACGC	AB_2800647	138309	A0841
Ly49H	Mouse IgG1, κ	3D10	1/500	CCAGTAGGCTTATTA	AB_2814049	144715	A0839
Mac-2	Rat IgG2a, κ	M3/38	1/500	GATGCAATTAGCCGG	AB_2810384	125421	A0895
MAdCAM-1	Rat IgG2a, κ	MECA-367	1/500	TTGGGCGATTAAGAA	AB_2860646	120723	C0232
MERTK	Rat IgG2a, κ	2B10C42	1/500	AGTAGAGCAACTCGT	AB_3068256	151511	A0565
NK-1.1	Mouse IgG2a, κ	PK136	1/500	GTAACATTACTCGTC	AB_2750536	108755	A0118
Notch 1	Armenian Hamster IgG	HMN1-12	1/500	TCCGGTCACTCAGTA	AB_2783085/	130617	A0442
P2RY12	Rat IgG2b, κ	S16007D	1/500	TTGCTTATTTCCGCA	AB_2783419	848009	A0415
P2X7R	Rat IgG2b, κ	1F11	1/500	TGCTTCATTCATGTG	AB_2800683	148711	A0824
Panendothelial Cell Antigen	Rat IgG2a, κ	MECA-32	1/500	CGTCCTAGTCATTGG	AB_2783057	120507	A0381
PIR-A/B	Rat IgG1, κ	6C1	1/500	TGTAGAGTCAGACCT	AB_2810412	144105	A0882
ReceptorD4	#N/A	#N/A	1/500	TCTCTGCACCGCTTT	N/A	N/A	A0434
Siglec H	Rat IgG1, κ	551	1/500	CCGCACCTACATTAG	AB_2750537	129615	A0119
TCR Vβ5.1, 5.2	Mouse IgG1, κ	MR9-4	1/500	CTCAACAGTATTCTG	AB_2810408	139517	A0354
TCR Vβ8.1,8.2	Rat IgG2a, κ	KJ16-133.18	1/500	ACTATCCGTTGTGCT	AB_2783056-	118415	A0235
TCR Vγ1.1	Armenian Hamster IgG	2.11	1/500	TCGTTTAACCAGCCT	AB_2860691	141115	C0209
TCR Vγ2	Armenian Hamster IgG	UC3-10A6	1/500	AAGCTGCACCGTAAT	AB_2819877	137713	C0211
TCR Vγ3	Syrian Hamster IgG	536	1/500	TCGTGGTCCCTTTCT	AB_2810404	137507	A0210
TCR β chain	Armenian Hamster IgG	H57-597	1/500	TCCTATGGGACTCAG	AB_2750538	109247	A0120
TCR γ/δ	Armenian Hamster IgG	GL3	1/500	AACCCAAATAGCTGA	AB_2749988	118137	A0121
TER-119	Rat IgG2b, κ	TER-119	1/500	GCGCGTTTGTGCTAT	AB_2749989	116247	A0122
TIGIT	Mouse IgG1, κ	1G9	1/500	GAAAGTCGCCAACAG	AB_2800656/	142115	A0848
Tim-4	Rat IgG2a, κ	RMT4-54	1/500	TGCTGGAGGGTATTC	AB_2783084	130011	A0567
TLR4 (CD284)/MD2 Complex	Rat IgG2a, κ	MTS510	1/500	GCAGTTGTCCGATTC	AB_2810352	117614	A0875
XCR1	Mouse IgG2b, κ	ZET	1/500	TCCATTACCCACGTT	AB_2783120	148227	A0568
